# Supplementary material for: The Ndc80 complex bridges two Dam1 complex rings
Source: eLife. 2017 Feb 13;6:e21069. doi: 10.7554/eLife.21069 (PMC5354518; doi:10.7554/eLife.21069)
Supplement: Source code 4. — DOI: http://dx.doi.org/10.7554/eLife.21069.034 [file elife-21069-code4.ipf]

#pragma rtGlobals=1		// Use modern global access method.

// Program to compile tirf spot tracking data obtained using LabView routines
// Chip 12/19/06

// Version 1.1 
// 1) Added routine to load all trace from a movie automatically
// 2) Modified compile TIRF data so additional data can be appended at a later date
//   ADF 4/25/08

//-------------------------------------------------------------------------------------------------------------------//
macro compileTIRFdata()
  silent 1
  pauseupdate
  variable i=0,j,done=0,numnewevents=0,num
  string s_fullpath
  num=WaveExists($"frame")+WaveExists($"xkymo")+WaveExists($"ykymo")
  num+=WaveExists($"xmov")+WaveExists($"ymov")+WaveExists($"brtness")
  num+=WaveExists($"bkgnd")+WaveExists($"filenum")
  num+=WaveExists($"file")
  num+=WaveExists($"MTfolder")
  num+=WaveExists($"moviefolder")
  if (num==11) // all waves already exist
    initial_renaming_tirf() // renames them all to have "c_" in front
  else // all waves do not already exist...
    Make/O/N=0 c_frame,c_xkymo,c_ykymo,c_xmov,c_ymov,c_brtness,c_bkgnd,c_filenum
    Make/T/N=0 c_file,c_MTfolder,c_moviefolder
  endif
  
  
// ask whether filenum wave exists, if so we add to it
variable offset = 0  
if (exists("c_filenum") && numpnts(c_filenum)>1)
   wavestats/Q c_filenum
   offset = V_max+1
endif 
  
  do
    Killwaves /z frame,xkymo,ykymo,xmov,ymov,brtness,bkgnd,filenum,file,MTfolder,moviefolder
    Open /R/D/T=".mtr" num // file dialog returns a null string if cancel is pressed
    Print parseFilePath(0,s_filename,":",1,0), parseFilePath(0,s_filename,":",1,1), parseFilePath(0,s_filename,":",1,2)
    if (strlen(s_filename) != 0) // if a file was selected
      num = CountObjects("",1) // counts number of waves in experiment currently
      s_fullpath=s_filename
      LoadWave /O/T s_filename
      print CountObjects("",1)
      if (num+7 == CountObjects("",1)) // if all waves were successfully grabbed
        Make /O/N=(numpnts(frame)) filenum
        Make /O/N=(numpnts(frame))/T file
        Make /O/N=(numpnts(frame))/T MTfolder
        Make /O/N=(numpnts(frame))/T moviefolder
        j=0
        do // fill filenum and filename waves
          filenum[j]=i+offset
          file[j]=parseFilePath(0,s_fullpath,":",1,0)
          MTfolder[j]=parseFilePath(0,s_fullpath,":",1,1)
          moviefolder[j]=parseFilePath(0,s_fullpath,":",1,2)
          j+=1
        while (j<numpnts(frame))
        concatenate_everybody_tirf() // concatenates all the newly-imported waves onto their "c_" counterparts
        numnewevents+=numpnts(frame)
        i+=1
      else
        Print "Could not load the required waves from that file"
      endif
    else
      if (YesNoPanel("MoreFiles?","No","Yes")==0)
        done=1
      endif
    endif
  while (done!=1)
  KillWaves /Z frame,xkymo,ykymo,xmov,ymov,brtness,bkgnd,filenum,file,MTfolder,moviefolder
  final_renaming_tirf() // renames them all to remove the "c_" in front
  Print "Got "+num2str(numnewevents)+" from "+num2str(i)+" files"
end

//-------------------------------------------------------------------------------------------------------------//
macro  compileTIRFMulti()
 
  silent 1
  pauseupdate

// look for data waves and create them if they don't exist
  variable num
  num=WaveExists($"frame")+WaveExists($"xkymo")+WaveExists($"ykymo")
  num+=WaveExists($"xmov")+WaveExists($"ymov")+WaveExists($"brtness")
  num+=WaveExists($"bkgnd")+WaveExists($"filenum")
  num+=WaveExists($"file")
  num+=WaveExists($"MTfolder")
  num+=WaveExists($"moviefolder")
  if (num==11) 							// all waves already exist
    initial_renaming_tirf() 					// renames them all to have "c_" in front
  else									// all waves do not already exist, make them now
    Make/O/N=0 c_frame,c_xkymo,c_ykymo,c_xmov,c_ymov,c_brtness,c_bkgnd,c_filenum
    Make/T/N=0 c_file,c_MTfolder,c_moviefolder
  endif

// find path to parent folder (movie)
NewPath/M="Select Folder"/O/Q/Z parentpath
PathInfo/S parentpath

// ask whether filenum wave exists, if so we add to it
variable offset = 0  
if (exists("c_filenum") && numpnts(c_filenum)>1)
   wavestats/Q c_filenum
   offset = V_max+1
endif 

// loop through all MT folders for a movie and load all files in those folders.
variable i=0  // folder counter
variable j=0  // file counter
variable k=0  // frame counter
variable l=0   // trace counter
variable numnewevents=0
string cpathstr,filestr,fullpath
do   
       
       // path to ith folder
	cpathstr = IndexedDir(parentpath, i, 1)
			if (strlen(cpathstr) == 0)
				break		
			endif
	NewPath/Q/O cpath, cpathstr 	// create ith symbolic path
 	
 	// path to jth file in ith folder
 	do  
 	       Killwaves /z frame,xkymo,ykymo,xmov,ymov,brtness,bkgnd,filenum,file,MTfolder,moviefolder
 		filestr = IndexedFile(cpath, j, ".mtrk")
 			if (strlen(filestr) == 0)
				break	// stop if no more files
			endif
		fullpath = cpathstr+":"+filestr	
   		Printf "%s\r" fullpath
   		
   		 num = CountObjects("",1) // counts number of waves in experiment currently
   		
   		LoadWave /O/T fullpath
      		if (num+7 == CountObjects("",1)) // if all waves were successfully grabbed
        		Make /O/N=(numpnts(frame)) filenum
        		Make /O/N=(numpnts(frame))/T file
        		Make /O/N=(numpnts(frame))/T MTfolder
        		Make /O/N=(numpnts(frame))/T moviefolder
        		k=0		
        		do // fill filenum and filename waves
         		filenum[k]=offset+l
          		file[k]= parseFilePath(0,fullpath,":",1,0)
          		MTfolder[k]=parseFilePath(0,fullpath,":",1,1)
          		moviefolder[k]= parseFilePath(0,fullpath,":",1,2)
          		k+=1
        		while (k<numpnts(frame))
        		concatenate_everybody_tirf() // concatenates all the newly-imported waves onto their "c_" counterparts
       		numnewevents+=numpnts(frame)
        		l+=1
      			else
        			Print "Could not load the required waves from that file"
      			endif
       j+=1	
	while(1)
	j=0	
	i+=1
while(1)
KillWaves /Z frame,xkymo,ykymo,xmov,ymov,brtness,bkgnd,filenum,file,MTfolder,moviefolder
final_renaming_tirf() // renames them all to remove the "c_" in front
Print "Got "+num2str(numnewevents)+" from "+num2str(l)+" files"
End
//-------------------------------------------------------------------------------------------------------------//
// renames all the data waves so they have "c_" in front of them
proc initial_renaming_tirf()
    Rename frame,c_frame // then just rename them
    Rename xkymo,c_xkymo
    Rename ykymo,c_ykymo
    Rename xmov,c_xmov
    Rename ymov,c_ymov
    Rename brtness,c_brtness
    Rename bkgnd,c_bkgnd
    Rename filenum,c_filenum
    Rename file,c_file
    Rename MTfolder,c_MTfolder
    Rename moviefolder,c_moviefolder
end
//-------------------------------------------------------------------------------------------------------------//
// removes the "c_" from in front of all the data wave names
proc final_renaming_tirf()
    Rename c_frame,frame // then just rename them
    Rename c_xkymo,xkymo
    Rename c_ykymo,ykymo
    Rename c_xmov,xmov
    Rename c_ymov,ymov
    Rename c_brtness,brtness
    Rename c_bkgnd,bkgnd
    Rename c_filenum,filenum
    Rename c_file,file
    Rename c_MTfolder,MTfolder
    Rename c_moviefolder,moviefolder
end
//-------------------------------------------------------------------------------------------------------------//
// concatenates the data waves without "c_" to those with
proc concatenate_everybody_tirf()
    ConcatenateWaves(c_frame,frame)
    ConcatenateWaves(c_xkymo,xkymo)
    ConcatenateWaves(c_ykymo,ykymo)
    ConcatenateWaves(c_xmov,xmov)
    ConcatenateWaves(c_ymov,ymov)
    ConcatenateWaves(c_brtness,brtness)
    ConcatenateWaves(c_bkgnd,bkgnd)
    ConcatenateWaves(c_filenum,filenum)
    ConcatenateTextWaves(c_file,file)
    ConcatenateTextWaves(c_MTfolder,MTfolder)
    ConcatenateTextWaves(c_moviefolder,moviefolder)
end
//-------------------------------------------------------------------------------------------------------------//
// Josh's Yes No Panel copied below
Function YesNoPanel(InputString,button0Name,button1Name)	
	// Makes an Yes/No dialog box.  
	// Returns 0 if button0 is pressed,
	//             1 if button1 is pressed
	String InputString,button0Name,button1Name	// Dialog text, and name of two buttons	
	NewPanel/k=2/W=(600,300,800,400) //left,top,right,bottom
	DoWindow/C DialogPanel // renames the window "DialogPanel"
	SetDrawEnv xcoord= rel,ycoord= rel,textxjust= 1,textyjust= 1 // use relative coords and center justify text
	DrawText 0.5,0.2,InputString // draws the text with relative coordinates
	Button button0 pos={20,60},size={60,20},proc=Button0,title=button0Name
	Button button1 pos={110,60},size={60,20},proc=Button1,title=button1Name
	variable/G whichButton = NaN // create a global variable to remember which button is pressed
	PauseForUser DialogPanel // pauses operation until the "Dialog Panel" window is killed
	variable temp = whichButton // stores state of whichButton global variable in local temp variable
	Killvariables/Z whichButton // kills the global variable
	return temp // returns the number of the button that got pressed
End
Function Button0(ctrlName) : ButtonControl
String ctrlName
	NVAR whichButton // local definition of global variable
	whichButton = 0 // set global variable 
	DoWindow/K DialogPanel // kill the window "DialogPanel"
End
Function Button1(ctrlName) : ButtonControl
String ctrlName
	NVAR whichButton
	whichButton = 1
	DoWindow/K DialogPanel
End
