# Supplementary material for: The Ndc80 complex bridges two Dam1 complex rings
Source: eLife. 2017 Feb 13;6:e21069. doi: 10.7554/eLife.21069 (PMC5354518; doi:10.7554/eLife.21069)
Supplement: Source code 5 — DOI: http://dx.doi.org/10.7554/eLife.21069.035 [file elife-21069-code5.ipf]

#pragma rtGlobals=1		// Use modern global access method.
// JFT - 8-24-12
// Fixed annotation on MSD plot in CreateTirfGraphs()
// Had previously forgotten the factor of 2 in calculating the diffusion constant
//
// JFT - 7-30-12
// Edited MSD and restime fit parameters in CreateTirfGraphs()
//
// NTU 5-1-14
// Added a bootstrap analysis for restime1 to get a more reliable estimate of error
// Method 1:
// Resample restime1 with replacement, 1000 iterations, N = V_npnts
// Performs Gaussian fit to the distribution of means, reports Mean +/- SD
// Method 2 (currently inactive):
// Resample restime1 without replacement, 1000 iterations, N = V_npnts/2
// Performs Gaussian fit to the distribution of means, reports Mean +/- SD
//-------------------------------------------------------------------------------------------------------------------//
macro setupTIRFanalysis()
  variable/G EventNumber,TotalEvents
 
  EventNumber = 0   // global variable specifying which event we're looking at now
  TotalEvents = filenum[numpnts(filenum)-1] + 1 // global variable specifying total number of events in raw data waves
  
  NewPanel/W=(1050,50,1290,355) as "TIRF Analysis" // left,top,right,bottom?
  ModifyPanel cbRGB=(52224,52224,0)  // funky yellow background color
  Button Starter pos={70,30},size={100,30},proc=StartButton,title="Start Analysis", win=Panel0
  Button MarkUnloaded pos={15,65},size={100,30},proc=MarkUnloadedButton,title="Unused 1",win=Panel0
  Button CheckUnloaded pos={125,65},size={100,30},proc=CheckUnloadedButton,title="Unused 2",win=Panel0
  Button MarkEvent pos={15,100},size={100,30},proc=EventButton,title="Unused 3", win=Panel0
  Button CheckEvent pos={125,100},size={100,30},proc=CheckButton,title="Check Event",win=Panel0
  Button CheckPrev pos={15,135},size={100,30},proc=CheckPrevButton,title="Check Previous",win=Panel0
  Button CheckNext pos={125,135},size={100,30},proc=CheckNextButton,title="Check Next",win=Panel0
  SetVariable setvar0 pos={30,170},size={180,30},title="Current Event",value= EventNumber,win=Panel0
  Button MarkBleach pos={15,195},size={100,30},proc=MarkBleachButton,title="Mark Bleach",win=Panel0
  Button RemBleach pos={125,195},size={100,30},proc=RemBleachButton,title="Remove Bleach",win=Panel0
  Button MatchCurs pos={70,230}, size={100,30}, proc= MatchCursButton,title="Match Cursors",win=Panel0 
  PopupMenu TermTypeM mode=1, pos={25,265}, size={200,30}, proc=TermTypeMenu,title="Unused 5",win=Panel0, value="other;detach;rescue"
  SetDrawEnv textrgb= (0,0,0),fsize=14,fstyle=1  // black text
  DrawText 70,20,"TIRF Analysis"
end
//----------------------------------------------------------------------------------------------------------------------------//
// All the control functions for the Analysis Panel are below.
// Since buttons have to call functions, but all the code is in macros, these just call the macros!
Function StartButton(ctrlName) : ButtonControl
  String ctrlName
  Execute "StartTIRFanalysis()"
End
Function MarkUnloadedButton(ctrlName) : ButtonControl
  String ctrlName
  //Execute "MarkUnloaded()"
End
Function CheckUnloadedButton(ctrlName) : ButtonControl
  String ctrlName
  //Execute "CheckUnloaded()"
End
Function EventButton(ctrlName) : ButtonControl
  String ctrlName
  //Execute "MarkEvent()"
End
Function CheckButton(ctrlName) : ButtonControl
  String ctrlName
  Execute "CheckEvent()"
End
Function CheckPrevButton(ctrlName) : ButtonControl
  String ctrlName
  Execute "CheckPrevious()"
End
Function CheckNextButton(ctrlName) : ButtonControl
  String ctrlName
  Execute "CheckNext()"
End
Function MarkBleachButton(ctrlName) : ButtonControl
  String ctrlName
  //Execute "MarkCatast()"
End
Function RemBleachButton(ctrlName) : ButtonControl
  String ctrlName
  //Execute "RemoveCatast()"
End
Function MatchCursButton(ctrlName) : ButtonControl
  String ctrlName
  //Execute "MatchCursors()" 
End
Function TermTypeMenu(ctrlName,popNum,popStr) : PopupMenuControl
  String ctrlName
  Variable popNum
  String popStr
  String dummystring = "SetTermType("+num2str(popNum)+")"
  //Execute dummystring
End
//-------------------------------------------------------------------------------------------------------------------//
proc StartTIRFanalysis()
  silent 1
  pauseupdate
  variable i=0,lowp,hip
  
  make/o/n=0 cfrm,cbr,cbk  // waves for the current trace (frame, brtness, bkgnd)
  make/o/n=0 ckx,cky,ckx_rot,cky_rot,cmx,cmy,cmx_rot,cmy_rot // waves for current position traces, also after rotation
  make/o/n=(TotalEvents) StartTime,BleachTime,EndTime,restime // waves for the beginning, end, and photobleach times for each event
  make/o/n=(TotalEvents) br1,br2,bk,fn,dcm,dck// waves for other information about each event
  // note "br1" and "br2" are mean brightnesses before and after bleach mark, "bk" is mean background
  // "dcm" and "dck" refer to diffusion coefficients obtained from movie tracks and kymo tracks
  
  make/O/N=2 vline,vlinet // wave for displaying vertical lines on graphs
  vline[0]=0; vline[1]=40000000; vlinet[0]=0; vlinet[1]=0
  make/O/N=2 hline,hlinet // wave for displaying horizontal lines on graphs
  hline[0]=0; hline[1]=0; hlinet[0]=0; hlinet[1]=2000000

  do // initialize
    findvalue /V=(i) filenum // finds point number at beginning of event i
    lowp=V_value // stores point number at beginning of event i
    StartTime[i] = frame(lowp) // stores corresponding frame number (time)
    BleachTime[i] = NaN // will store frame number of bleach after user selects
    findvalue /V=(i+1) filenum // finds point number at beginning of event i+1
    if(V_value!=-1) // if found
      hip=V_value-1 // store point number at end of event i
    else // we're at the last event
      hip=numpnts(filenum)-1 // store last point number
    endif
    EndTime[i] = frame(hip) // store corresponding frame number (time)
    wavestats /q/r=[lowp,hip] brtness // get stats between lowp and hip
    br1[i] = V_avg // store avg brtness before bleach
    br2[i] = NaN // will store avg brtness after bleach
    wavestats /q/r=[lowp,hip] bkgnd
    bk[i] = V_avg // store avg bkgnd
    fn[i] = filenum(lowp) // store filenum identifier
    i+=1
  while (i<TotalEvents)

  // create graph for displaying current trace
  display cbr,cbk vs cfrm
  appendtograph vline vs vlinet
  dowindow /c tracedisplay
  modifygraph fSize=8,highTrip=100000,standoff=0;delayupdate
  label left "brightness (a.u.)";delayupdate
  label bottom "frame number";delayupdate
  setaxis/A/E=1 left
  modifygraph mode(cbr)=4,marker(cbr)=19,msize(cbr)=1.5,rgb(cbr)=(65280,0,0)
  modifygraph mode(cbk)=4,marker(cbk)=19,msize(cbk)=1.5,rgb(cbk)=(0,39168,19712)
  modifygraph lstyle(vline)=1,rgb(vline)=(0,0,0)
  
  // create graphs for displaying xy plots of the positions visited by the spot
  display cky vs ckx
  appendtograph cmy vs cmx
  dowindow /c xyplot
  label left "y position (pixels)"
  label bottom "x position (pixels)"
  modifygraph mode=3,marker(cky)=19,msize(cky)=3,rgb(cky)=(0,0,0),marker(cmy)=8
  modifygraph msize(cmy)=1.5,rgb(cmy)=(0,52224,0)
  display ckx vs cky
  appendtograph cmx vs cmy
  dowindow /c yxplot
  label left "x position (pixels)"
  label bottom "y position (pixels)"
  modifygraph mode=3,marker(ckx)=19,msize(ckx)=3,rgb(ckx)=(0,0,0),marker(cmx)=8
  modifygraph msize(cmx)=1.5,rgb(cmx)=(0,52224,0)
  display cky_rot vs ckx_rot
  appendtograph cmy_rot vs cmx_rot
  dowindow /c rotxyplot
  label bottom "x position (pixels)"
  label left "y position (pixels)"
  modifygraph mode=3,marker(cky_rot)=19,msize(cky_rot)=3,rgb(cky_rot)=(0,0,0),marker(cmy_rot)=8
  modifygraph msize(cmy_rot)=1.5,rgb(cmy_rot)=(0,52224,0)
  
  dowindow /f tracedisplay
  setwindow tracedisplay, hook=QuickVLines, hookcursor=0, hookEvents=1 // enable quick vlines too
  
  CheckEvent() // this will check event 0
  
 
  //setwindow tracedisplay, hook=QuickCursors, hookcursor=0, hookEvents=1 // enable quick cursors on this window
  // as of 5/16/07 I suddenly had trouble enabling two hook functions on one window
  // so now I've combined all the functionality of quickcursors into quickvlines
end
//-------------------------------------------------------------------------------------------------------------------//
proc CheckEvent()
  silent 1
  pauseupdate
  variable startp,bleacht,endp,xmin,xmax,ymin,ymax,xcntr,ycntr,halfwidth,xslope,yslope,angle,dum
  if ((EventNumber <= TotalEvents) && (EventNumber >= 0)) // if you're not trying to check an event that doesn't exist
    extract/o frame,cfrm,(filenum==EventNumber)
    extract/o brtness,cbr,(filenum==EventNumber)
    extract/o bkgnd,cbk,(filenum==EventNumber)
    extract/o xmov,cmx,(filenum==EventNumber)
    extract/o ymov,cmy,(filenum==EventNumber)
    extract/o xkymo,ckx,(filenum==EventNumber)
    extract/o ykymo,cky,(filenum==EventNumber)

    // what is correct direction along which to calculate 1D diffusion constant?
    curvefit/q line  ckx /x=cky /d // fit line to xpos vs ypos
    xslope=w_coef[1] // slope of xpos vs ypos fit
    curvefit/q line  cky /x=ckx /d // fit line to ypos vs xpos
    yslope=w_coef[1] // slope of ypos vs xpos fit
    if(  (abs(yslope)<=abs(xslope))||(numtype(xslope)!=0) ) // if shallower on y vs x
      angle=-180*atan(yslope)/pi
    else // shallower on x vs y
      angle=180*atan(xslope)/pi-90
    endif
    duplicate/o ckx,ckx_rot // D coeff calculations using kymotrack data
    duplicate/o cky,cky_rot
    ckx_rot=rotX(ckx,cky,angle) // rotate so most of the motion is along x' axis
    cky_rot=rotY(ckx,cky,angle)
    dum=ckx_rot[0] // shift so starting position is at origin
    ckx_rot-=dum
    dum=cky_rot[0]
    cky_rot-=dum
    duplicate/o cmx,cmx_rot // D coeff calculations using movietrack data
    duplicate/o cmy,cmy_rot
    cmx_rot=rotX(cmx,cmy,angle) // rotate so most of the motion is along x' axis
    cmy_rot=rotY(cmx,cmy,angle)
    dum=cmx_rot[0] // shift so starting position is at origin
    cmx_rot-=dum
    dum=cmy_rot[0]
    cmy_rot-=dum
    sequentialize("cfrm","cmx_rot") // pads cmx_rot with NaNs wherever frames are skipped in cfrm
    duplicate/o w_out,cmx_rot
    sequentialize("cfrm","ckx_rot")
    duplicate/o w_out,ckx_rot
        
    findvalue /V=(StartTime[EventNumber]) cfrm // finds point number of starttime
    startp=V_value
    findvalue /V=(EndTime[EventNumber]) cfrm // finds point number of endtime
    endp=V_value
    bleacht=BleachTime[EventNumber]
    wavestats /q ckx
    xmin=V_min
    xmax=V_max
    xcntr=(V_min+V_max)/2
    halfwidth=(V_max-V_min)/2
    wavestats /q cky
    ymin=V_min
    ymax=V_max
    ycntr=(V_min+V_max)/2
    if(halfwidth<(V_max-V_min)/2)
      halfwidth=(V_max-V_min)/2
    endif
    UpdateDisplay(startp,bleacht,endp,xcntr,ycntr,halfwidth)  // resets plot limits, cursors, etc
  else // if you're trying to check an event that doesn't exist
    print "Event number "+num2str(EventNumber)+" does not exist"
  endif
end
//-------------------------------------------------------------------------------------------------------------------//
proc CheckPrevious()
  silent 1
  pauseupdate
  UpdateStoredVals()
  EventNumber-=1
  if(EventNumber<0)
    EventNumber=TotalEvents-1
  endif
  CheckEvent()
end
//-------------------------------------------------------------------------------------------------------------------//
proc CheckNext()
  silent 1
  pauseupdate
  UpdateStoredVals()
  EventNumber+=1
  if(EventNumber>=TotalEvents)
    EventNumber=0
  endif
  CheckEvent()
end
//-------------------------------------------------------------------------------------------------------------------//
proc UpdateDisplay(startp,bleacht,endp,xcntr,ycntr,halfwidth)
  variable startp,bleacht,endp,xcntr,ycntr,halfwidth

  dowindow/F 'tracedisplay'
  wavestats/q cbr
  variable dummy=(V_max-V_min)/3
  setaxis left (V_min-dummy),(V_max+dummy)
  wavestats/q cfrm
  setaxis bottom (V_min),(V_max)
  cursor /p A cbr startp
  cursor /p B cbr endp
  if(numtype(bleacht)==0) // if bleacht is a normal number
    modifygraph offset(vline)={(bleacht),0}
  else
    modifygraph offset(vline)={0,0}
  endif
  
//  dowindow/f 'xyplot'
//  setaxis bottom (xcntr-1.2*halfwidth),(xcntr+1.2*halfwidth)
//  setaxis left (ycntr-1.2*halfwidth),(ycntr+1.2*halfwidth)
//
//  dowindow/f 'yxplot'
//  setaxis bottom (ycntr-1.2*halfwidth),(ycntr+1.2*halfwidth)
//  setaxis left (xcntr-1.2*halfwidth),(xcntr+1.2*halfwidth)

//  dowindow/f 'rotxyplot'
//  setaxis bottom (-3*halfwidth),(3*halfwidth)
//  setaxis left (-3*halfwidth),(3*halfwidth)
end
//-------------------------------------------------------------------------------------------------------------------//
proc UpdateStoredVals()
  variable lowt,hit,bleacht,lowp,hip,bleachp

  dowindow/F 'tracedisplay'
  lowt = min(hcsr(A),hcsr(B)) // get times marked by cursors and vline
  hit = max(hcsr(A),hcsr(B))
  bleacht = getoffset(vline,0,0)
  print bleacht
  lowp = min(pcsr(A),pcsr(B)) // get point numbers (indices) marked by cursors and vline
  hip = max(pcsr(A),pcsr(B))
  findlevel /q cfrm bleacht
  bleachp = ceil(V_LevelX) // this will give index of first point after marked bleach time
  StartTime[EventNumber] = lowt
  EndTime[EventNumber] = hit
  if( (bleacht>lowt) && (bleacht<hit) ) // if a bleach is marked
    BleachTime[EventNumber] = bleacht // then store new bleach time
    wavestats /q/r=[lowp,(bleachp-1)] cbr
    br1[EventNumber] = V_avg // store avg brtness before bleach
    wavestats /q/r=[bleachp,hip] cbr
    br2[EventNumber] = V_avg // store avg brtness after bleach
  else // vline offset is unreasonable, meaning no bleach is marked
    BleachTime[EventNumber] = NaN // otherwise, erase stored bleach time
    wavestats /q/r=[lowp,hip] cbr
    br1[EventNumber] = V_avg // store avg brtness for whole event
    br2[EventNumber] = NaN // erase avg brtness after non-existent bleach
  endif
  wavestats /q/r=[lowp,hip] cbk
  bk[EventNumber] = V_avg // store avg bkgnd for whole event

  restime[EventNumber] = cfrm[numpnts(cfrm)-1]-cfrm[0]  // store total residence time for event
 
  duplicate/o cmx_rot,$("trace"+num2str(EventNumber))
end
//-------------------------------------------------------------------------------------------------------------------//
// kluge because, for some reason, bleachtimes are getting zeroes instead of NaNs
// this function just converts all bleachtimes of zero into NaNs
proc cleanbr2()
  variable i=0
  silent 1
  pauseupdate
  
  do // loop through all events
    if(BleachTime[i]==0)
      BleachTime[i]=NaN
      br2[i]=NaN
    endif
    i+=1
  while (i<numpnts(StartTime))
end
//-------------------------------------------------------------------------------------------------------------------//
proc stepsize()  
variable mint=2 // minimum number of points between starttime and endtime
  cleanbr2() // gets rid of bogus zeros in the br2 wave, replacing with NaNs as they should be
  duplicate/o br1,temp
  temp-=bk
  extract/o temp,st0,((numtype(br2)!=0)&&(endtime>starttime+mint)) // st0 will contain stepsizes from single-bleach traces
  duplicate/o br1,temp
  temp-=br2
  extract/o temp,st1,((numtype(br2)==0)&&(endtime>starttime+mint)) // st1 will contain stepsizes from first bleach in double-bleach traces
  duplicate/o br2,temp
  temp-=bk
  extract/o temp,st2,((numtype(br2)==0)&&(endtime>starttime+mint)) // st2 will contain stepsizes from second bleach in double-bleach traces
  duplicate/o st0,stall
  concatenatewaves(stall,st1)
  concatenatewaves(stall,st2) // stall will contain all the stepsizes
  
  duplicate/o Endtime,temp
   temp-=StartTime
   extract/o temp,bl0,(numtype(BleachTime)!=0)  //  bl0  will contain bleach time from single-bleach traces
   duplicate/o BleachTime,temp
   temp-=StartTime
   extract/o temp,bl1,(numtype(BleachTime)==0) //  bl1  will contain bleach time from first bleach in double-bleach traces
   duplicate/o EndTime,temp   
   temp-=BleachTime
   extract/o temp,bl2,(numtype(BleachTime)==0) //  bl2  will contain bleach time from second bleach in double-bleach traces
   duplicate/o bl0,blall
   concatenatewaves(blall,bl1) // blall will contain all the bleach times
   concatenatewaves(blall,bl2)
	 
end

//-------------------------------------------------------------------------------------------------------------------//
// finds skipped frames in time wave and creates new version of data wave, called "w_out", which
// includes NaN values whereever a frame was skipped
proc sequentialize(timews,dataws)
  string timews,dataws // string names for the data wave that will be sequentialized based on gaps in the time wave
  variable j,k
  duplicate/o $(timews),inc
  duplicate/o inc,newtw
  duplicate/o $(dataws),w_out
  differentiate /ep=1 /meth=1 /p inc
  extract/o/indx inc,pinc,inc != 1  // extracts point numbers preceding any skipped frames (where inc is >1)
  if (numpnts(pinc) != 0) // if there are some missing points
    j=numpnts(pinc)-1 // initialize index j with the last gap
    do // loop to cycle through all gaps
      insertpoints (pinc[j]+1),(inc[pinc[j]]-1),w_out,newtw
      k=0
      do // loop to cycle through all points within a single gap
        w_out[k+pinc[j]+1] = NaN
        newtw[k+pinc[j]+1] = $(timews)[pinc[j]]+k+1
        k += 1 // increment k for next point
      while (k < (inc[pinc[j]]-1))
      j-=1 // decrement k for next gap
    while (j>=0)
  endif
  killwaves inc,newtw // these were just used temporarily
end

//-------------------------------------------------------------------------------------------------------------------//
macro createTIRFgraphs()
silent 1
pauseupdate

variable ibmin = 0               //  min bin for brightness histo
variable ibmax = 50000      //  max bin for brightness histo
variable ibw = 1000            //  bin width for brightness histo
variable rtmin = 0            //  min bin for residence time histo
variable rtmax = 30         //  max bin for residence time histo
variable rtw = 1             //  bin width for residence time histo
variable rfit_min = 1           //  min point for fit to residence time histo
variable rfit_max = 20        //  max min point for fit to residence time histo
variable msdfit_min = 0	// min point for fit to msd plot
variable msdfit_max = 4	// max point for fit to msd plot

if (exists("msd_avg1"))
	DoWindow msd
	if (V_flag == 1)
	    DoWindow/K msd
	endif    
	Display msd_avg1 vs tm
	ModifyGraph mode=3,marker=8,rgb(msd_avg1)=(0,15872,65280)
	ErrorBars msd_avg1 Y,wave=(msd_avg_sem1,msd_avg_sem1)
	Label bottom "Time (s)"
	Label left "Squared Displacement (\\F'Symbol'm\\F'Arial'm\\S2\\M)";DelayUpdate
	CurveFit/Q line msd_avg1[msdfit_min,msdfit_max] /X=tm /D
	ModifyGraph lstyle(fit_msd_avg1)=3
	TextBox/C/N=text0/F=0/A=MC "D = "+num2str(W_coef[1]/2)+ " � "+num2str(W_sigma[1]/2)+"\\F'Symbol'm\\F'Arial'm\\S2\\Ms\S-1\M"
	DoWindow/C msd
endif

if (exists("Dt1"))
	DoWindow Dtd
	if (V_flag == 1)
	    DoWindow/K Dtd
	endif  
	Display Dt1 vs duration1
	ModifyGraph mode=3,marker=8,rgb=(65280,0,0)
	ModifyGraph log(bottom)=1
	Label bottom "Event Duration (s)"
	Label left "Diffusion Coefficient (\\F'Symbol'm\\F'Arial'm\\S2\\M/s)"
	DoWindow/C Dtd
	
	DoWindow Dtb
	if (V_flag == 1)
	    DoWindow/K Dtb
	endif  
	Display Dt1 vs initbright
	Label bottom "Initial Brightness (AU)"
	Label left "Diffusion Coefficient (\\F'Symbol'm\\F'Arial'm\\S2\\M/s)"
	ModifyGraph mode=3,marker=8,rgb=(0,0,65280)
	DoWindow/C Dtb
endif

if (exists("initialbrightness"))	
	DoWindow IB
	if (V_flag == 1)
	    DoWindow/K IB
	endif  
	Make/N=(round((ibmax-ibmin)/ibw))/O initialbrightness_Hist;DelayUpdate
       Histogram/B={ibmin,ibw,round((ibmax-ibmin)/ibw)} initialbrightness,initialbrightness_Hist
       Display initialbrightness_Hist
       ModifyGraph mode=6
       Label bottom "Initial Brightness (AU)"
	Label left "Counts";DelayUpdate
	make/O/N=2, vlinex, vliney
	wavestats/Q initialbrightness_Hist
	vliney[0] = 0
	vliney[1] = V_max
	wavestats/Q initialbrightness
	vlinex = V_avg
	AppendToGraph vliney vs vlinex
	ModifyGraph lstyle(vliney)=3,rgb(vliney)=(0,0,0)
	Make/D/N=3/O W_coef
       W_coef[0] = {vliney[1],V_avg,V_sdev}
       FuncFit/Q JoshGaus W_coef  initialbrightness_Hist /I=1 /D 
       ModifyGraph lstyle(fit_initialbrightness_Hist)=3;DelayUpdate
       ModifyGraph rgb(fit_initialbrightness_Hist)=(0,0,0)
       ModifyGraph offset(fit_initialbrightness_Hist)={ibw/2,0}
       wavestats/Q initialbrightness
	TextBox/C/N=text0/F=0/A=MC "N = "+num2str(V_npnts)+"\rB\Bavg\M = "+num2str(V_avg)+ " � "+num2str(V_sdev)+" AU\rB\Bgaussian\M = "+num2str(W_coef[1]+(ibw/2))+ " � "+num2str(W_coef[2])+ " AU"
	DoWindow/C IB
endif

if (exists("restime"))	
	DoWindow Rt
	if (V_flag == 1)
	    DoWindow/K Rt
	endif  
       Duplicate/O restime, restime1
       restime1 /=10
       Make/N=(round((rtmax-rtmin)/rtw))/O restime1_Hist;DelayUpdate
       Histogram/B={rtmin,rtw,round((rtmax-rtmin)/rtw)} restime1,restime1_Hist
       Display restime1_Hist
       ModifyGraph mode=6
       ModifyGraph log(left)=1
       wavestats/Q restime1_Hist
       SetAxis left 1, V_max
       Label bottom "Residence Time (s)"
	Label left "Counts";DelayUpdate
	K0 = 0;
	CurveFit/H="100"/Q exp_XOffset restime1_Hist[rfit_min,rfit_max] /D
	ModifyGraph lstyle(fit_restime1_Hist)=3,rgb(fit_restime1_Hist)=(0,0,0)
	ModifyGraph offset(fit_restime1_Hist)={(rtw/2),0}
	wavestats/Q restime
	TextBox/C/N=text0/F=0/A=MC "N = "+num2str(V_npnts)+"\rk\Boff\M = "+num2str(1/(W_coef[2]))+ " � "+num2str((1/(W_coef[2]))*(W_sigma[2]/W_coef[2]))+" s\S-1\M"
	DoWindow/C Rt
endif
	
end	

//-------------------------------------------------------------------------------------------------------------------//
macro restimebootstrap()
  silent 1
  pauseupdate
  
variable i=0
make/O/N=1000 restime1_bsavg 
wavestats/Q restime1
statsresample/N=(V_npnts) /ws=2/ITER=1000 restime1

do


restime1_bsavg[i] = M_WaveStatsSamples[3][i]

i+=1

while (i<1000)

wavestats/Q restime1_bsavg
Make/N=(V_max*20)/O restime1_bsavg_Hist
Histogram/B={0,0.1,V_max*20} restime1_bsavg,restime1_bsavg_Hist
Make/D/N=3/O W_coef
W_coef[0] = {V_npnts/2,V_avg,V_sdev}
FuncFit/Q/NTHR=0 JoshGaus W_coef  restime1_bsavg_Hist /D 

Display restime1_bsavg_Hist, fit_restime1_bsavg_Hist
ModifyGraph rgb=(0,0,0),mode(restime1_bsavg_Hist)=6
ModifyGraph lstyle(fit_restime1_bsavg_Hist)=3

printf "Mean residence time +/- SD: %.1f", W_coef[1]
printf " +/- %.1f", W_coef[2]
print " seconds"

end

//-------------------------------------------------------------------------------------------------------------------//
Function getRandomPoints()
wavestats/Q restime1
Variable numPoints=V_npnts/2 // the number of points you want at the output

Make/O/N=(numPnts(restime1)) tmpWaveN=enoise(1)
Duplicate/O restime1, randomOrderWave
Sort tmpWaveN,randomOrderWave
Redimension/N=(numPoints) randomOrderWave
KillWaves/Z tmpWaveN
End

//-------------------------------------------------------------------------------------------------------------------//
// macro restimebootstrap2()
// silent 1
// pauseupdate
  
// variable i=0
// make/O/N=1000 restime1_bs2avg

// do

// getRandomPoints()
// wavestats/Q randomOrderWave
// restime1_bs2avg[i]=V_avg

// i+=1

// while (i<1000)

// wavestats/Q restime1_bsavg
// Make/N=(V_max*20)/O restime1_bsavg_Hist
// Histogram/B={0,0.1,V_max*20} restime1_bsavg,restime1_bsavg_Hist
// Make/D/N=3/O W_coef
// W_coef[0] = {V_npnts/2,V_avg,V_sdev}
// FuncFit/Q/NTHR=0 JoshGaus W_coef  restime1_bsavg_Hist /D 

// Display restime1_bs2avg_Hist, fit_restime1_bs2avg_Hist
// ModifyGraph rgb=(0,0,0),mode(restime1_bs2avg_Hist)=6
// ModifyGraph lstyle(fit_restime1_bs2avg_Hist)=3

// printf "Mean residence time +/- SD: %.1f", W_coef[1]
// printf " +/- %.1f", W_coef[2]
// print " seconds"

// end
