# Supplementary material for: The Ndc80 complex bridges two Dam1 complex rings
Source: eLife. 2017 Feb 13;6:e21069. doi: 10.7554/eLife.21069 (PMC5354518; doi:10.7554/eLife.21069)
Supplement: Source code 6. — DOI: http://dx.doi.org/10.7554/eLife.21069.036 [file elife-21069-code6.ipf]

#pragma rtGlobals=1		// Use modern global access method.

// Changed lengthpixel for "refurbished" old TIRF scope
// 95.6 nm/pixel for GFP channel
// NTU 8-7-13

// Changed fit_max to 9
// JFT 9-21-09

// Version 1.2
// 1) Fixed bug which produced bad line fits to MSDs (weight were 1/sdev rather than sdev)
//  2) Added errors to MSD line fits.

// Version 1.1 
// 1) Fixed bug causing fits to individual MSD traces to produce NaNs in Dt or cause macro to crash
//  ADF 4/25/08

//----------------------------------------------------------------------------------------------------------------------------------//
macro msdall()
   
  silent 1
  pauseupdate
  
  // user variables
  variable maxlag = 20       // maximum lag time (in frames) over which to calculate MSD
  variable fit_min =0           //  min lag fit for calculating D
  variable fit_max= 9       //  max lag fit for calculating D
  variable b_min = 0           //  min initial brightness to eval
  variable b_max = 1e6     //  max initial brightness to eval
  variable d_min = 4           //  min duration to eval
  variable d_max = 1e6     //  max duration to eval
  
  // microscope/camera variables
  variable lengthpixel = 0.00913936    // microns^2/pixel^2 from TIRF scope
  variable fps = 10                         // frames per second from TIRF scope

 // proc variables
  variable k // current lag time in frames
  variable i // index for current interval
  variable j // index for current trajectory
  variable ntrj
  variable nmsd =0
 Wavestats/Q filenum
 ntrj =V_max
  
  k=1
  do // essential to start with a clean slate without any sqrdsp# waves
    if(waveexists($("sqrdsp"+num2str(k))))
      killwaves $("sqrdsp"+num2str(k)) // kill any sqrdsp# waves that exist
   endif   
   if(waveexists($("msd"+num2str(k))))
      killwaves $("msd"+num2str(k)) // kill any sqrdsp# waves that exist
   endif   
   if(waveexists($("fit_msd"+num2str(k))))
      killwaves $("fit_msd"+num2str(k)) // kill any sqrdsp# waves that exist
   endif  
   if(waveexists($("msde"+num2str(k))))  
      killwaves $("msde"+num2str(k)) // kill any sqrdsp# waves that exist
    endif
    k+=1
  while(k<=1000)
    
  make/o/n=(ntrj) Dt // wave to hold diff coeffs calculated for each individual trajectory
  Dt=NaN // initialize to NaNs
  make/o/n=(ntrj) duration
  duration =NaN
   make/o/n=(ntrj) initbright
  initbright =NaN
  
Duplicate/O br1, initialbrightness
initialbrightness -= bk
  
    j=0
    do // loop through trajectories
	    if(waveexists($("pos"+num2str(j))))
	    		wavestats/Q  $("pos"+num2str(j))
		      if (restime[j] >= d_min && restime[j] <= d_max && initialbrightness[j] >= b_min && initialbrightness[j] <= b_max && V_npnts >= d_min) 
		      		      duration[j] = restime[j]
		      		      initbright[j] =initialbrightness[j] 
				      make/o/n=(maxlag) $("msd"+num2str(j)) // waves to hold MSDs for each trajectory
				      make/o/n=(maxlag) $("msde"+num2str(j)) // waves to hold sems of MSDs for each trajectory
				      print "calculating msd for pos"+num2str(j)+" with maxlag="+num2str(maxlag)
				        k=1
				        do // loop through every lag
				            Make/o/n=(k), nanv 
  					     nanv = NaN
                                     Concatenate/O {nanv,$("pos"+num2str(j))}, posleft
                                     Concatenate/O {$("pos"+num2str(j)),nanv}, posright
                                     Make/o/n=(numpnts($("pos"+num2str(j)))+(2*k)), sqrdsp
                                     sqrdsp = (posright-posleft)^2
				          wavestats/q sqrdsp
				          $("msd"+num2str(j))[k-1]=V_avg // store msd for current lag
				          $("msde"+num2str(j))[k-1]=V_sdev/sqrt(V_npnts) // store msde for current lag
				          if(waveexists($("sqrdsp"+num2str(k))))
				            concatenatewaves($("sqrdsp"+num2str(k)),sqrdsp) // concatenate sqrdsp into growing storage waves for each lag
				          else
				            duplicate/o sqrdsp,$("sqrdsp"+num2str(k)) // make new storage wave for this lag
				          endif
				          k+=1 
				        while(k<=maxlag)
				        wavestats/Q $("msd"+num2str(j))
				        if (V_npnts < fit_max)
				        	curvefit/q/n line $("msd"+num2str(j))[ fit_min, V_npnts] /d
				        else	
				             curvefit/q/n line $("msd"+num2str(j))[ fit_min, fit_max]  /d
				        endif     
				        Dt[j]=w_coef[1]/2 // store individual trajectory diffusion coefficient
				        nmsd+=1
			     endif        
	    endif
	    j+=1
  while(j<=ntrj)
  
 
 // average D from individual trajectories
 
 make/o/n=(maxlag) msd_avg, msd_avg_sem // waves to hold global MSD and sem versus lag
  i=0
  k=0
  j=0
  do
  	do    
      		make/o/n=(nmsd) dsp2 // temporary wave to hold squared displmnts for each lag
      		if(waveexists($("msd"+num2str(j))))
		dsp2[i] = $("msd"+num2str(j))[k]
		i +=1
		endif
		j +=1
      while(j<=ntrj)	
     	j = 0
     	i = 0
      	wavestats/Q dsp2
       msd_avg[k]=V_avg
    	msd_avg_sem[k]=V_sdev/sqrt(V_npnts)
    	k+=1
  while(k<=maxlag)

curvefit/Q line msd_avg[fit_min, fit_max] /w=msd_avg_sem /I=1 /d
 print "mean diffusion coeff from combined trajectories, Davg = "+num2str((lengthpixel*fps)*w_coef[1]/2)+ " � "+num2str((lengthpixel*fps)*w_sigma[1]/2)+" um*um/s"

Wavestats /Q Dt
variable Davg=V_avg
variable Dsdev=V_sdev
print "mean diffusion coeff from fits to individual trajectories, Davg = "+num2str((lengthpixel*fps)*Davg)+ " � "+num2str((lengthpixel*fps)*Dsdev/2)+" um*um/s"


  // population D
  make/o/n=(maxlag) msd_pop, msd_pop_sem // waves to hold global MSD and sem versus lag
  k=1
  do
     wavestats/q $("sqrdsp"+num2str(k))
     msd_pop[k-1]=V_avg
     msd_pop_sem[k-1]=V_sdev/sqrt(V_npnts) 
    k+=1
  while(k<=maxlag)

  curvefit/q line msd_pop[fit_min, fit_max] /w=msd_pop_sem /I=1 /d
  print "diffusion coeff from averaging intervals is, Dp = "+num2str((lengthpixel*fps)*w_coef[1]/2)+ " � "+num2str((lengthpixel*fps)*w_sigma[1]/2)+" um*um/s"
  print "diffusion coeff from averaging intervals is, Dp = "+num2str(w_coef[1]/2)+ " � "+num2str(w_sigma[1]/2)+" pixel*pixel/frame"
  
  Duplicate/O msd_avg, msd_avg1 
  msd_avg1 *= lengthpixel    // in microns^2/frame
  Duplicate/O msd_avg_sem, msd_avg_sem1 
  msd_avg_sem1 *= lengthpixel   // in microns^2/frame
    
  Duplicate/O msd_avg, tm
 variable m = 0
  do 
     tm[m]=m/fps
     m+= 1
  while(m<maxlag)
   
Duplicate/O Dt, Dt1
Dt1 *= lengthpixel*fps
Duplicate/O duration, duration1
duration1 /= fps

end  

//----------------------------------------------------------------------------------------------------------------------------------//
proc createrandomwalks()
silent 1
  variable nt = 100  // number of trajectories
  variable ns = 500  // max number of steps
  variable step = 3      // step size;  D = stepsize^2/2 
  variable i = 1, j = 1

  do
    if(waveexists($("pos"+num2str(i))))
      killwaves $("pos"+num2str(i))
    endif  
       Make/N =(ns) $("pos"+num2str(i))
      //Make/N =(abs(round(enoise(ns)))) $("pos"+num2str(i))
      do
         if(abs(enoise(1))<0.5)
         $("pos"+num2str(i))[j]= $("pos"+num2str(i))[j-1]+step
         else
         $("pos"+num2str(i))[j]=$("pos"+num2str(i))[j-1]-step
         endif
         j+=1
      while(j<=numpnts($("pos"+num2str(i))))  
      j = 1
     i+=1
 while(i<=nt)    
 Make/o /N=1 filenum
 filenum = nt
end
//----------------------------------------------------------------------------------------------------------------------------------//
proc createlimitedrandomwalks()
silent 1
  variable nt = 500  // number of trajectories
  variable ns = 500  // max number of steps
  variable step = 3      // step size;  D = stepsize^2/2 
  variable lim = 27 
  variable i = 1, j = 1

  do
    if(waveexists($("pos"+num2str(i))))
      killwaves $("pos"+num2str(i))
    endif  
      Make/N =(abs(round(enoise(ns)))) $("pos"+num2str(i))
      do
         if (abs(enoise(1))<0.5) 
         $("pos"+num2str(i))[j]= $("pos"+num2str(i))[j-1]+step
         else
         $("pos"+num2str(i))[j]=$("pos"+num2str(i))[j-1]-step
         endif 
         if (abs($("pos"+num2str(i))[j]) > lim)
            $("pos"+num2str(i))[j] = sign($("pos"+num2str(i))[j] )*lim
         endif   
         j+=1
      while(j<=numpnts($("pos"+num2str(i))))  
      j = 1
     i+=1
 while(i<=nt)    
 Make/O/N=1 filenum
 filenum = nt
end
//----------------------------------------------------------------------------------------------------------------------------------//
macro renameall()
silent 1
pauseupdate

variable i=0
  do
    if(waveexists($("trace"+num2str(i))))
      rename $("trace"+num2str(i)),$("pos"+num2str(i))
    endif
    i+=1
  while(i<TotalEvents)
end
//----------------------------------------------------------------------------------------------------------------------------------//
macro padall()
  silent 1
  pauseupdate
 Wavestats/Q filenum
 variable ntrj = V_max
  variable i=0,k,done
  
  // first figure out what is the longest trajectory
  variable maxtlength=0
  do
    if(waveexists($("pos"+num2str(i))))
      if (numpnts($("pos"+num2str(i))) > maxtlength)
        maxtlength = numpnts($("pos"+num2str(i)))
      endif
    endif
    i+=1
  while(i<=ntrj-1)

  // then pad all trajectories with NaNs to be equal in length to the longest one
  i=0
  do
    if(waveexists($("pos"+num2str(i))))
      if ( numpnts($("pos"+num2str(i))) < maxtlength )
        insertpoints ( numpnts($("pos"+num2str(i))) ) , (maxtlength - numpnts($("pos"+num2str(i))) ) , $("pos"+num2str(i))
        k=numpnts($("pos"+num2str(i)))
        done=0
        do
          k-=1
          if( $("pos"+num2str(i))[k] == 0)
              $("pos"+num2str(i))[k] = NaN
          else
            done=1
          endif
        while(!done)
      endif
    endif
    i+=1
  while(i<=ntrj)
end
//----------------------------------------------------------------------------------------------------------------------------------//
